# Supplementary material for: Perceptions and attitudes of ICU physicians toward antibiotics prescribing and resistance: A cross-sectional study
Source: PLoS One. 2022 Sep 15;17(9):e0273673. doi: 10.1371/journal.pone.0273673 (PMC9477304; doi:10.1371/journal.pone.0273673)
Supplement: S1 Dataset — (XLSX) [file pone.0273673.s002.xlsx]

## Sheet: Sheet1
Questions	hospital code	tell us your gender	Including residency training, how many years of experience do you have as an ICU doctor ?(years)	. What type of hospital are you working in?	How many inpatient beds has the hospital where you practice the most of your time? beds	.How many ICU beds has the hospital where you practice the most of your time? (beds)	What type of ICU do you mostly work at	Does your hospital have an antimicrobial stewardship team?	Does your Department have local guidelines for therapy of infections?	. Does your Department periodically receive reports on local antibiotic resistance data?	Do you think that antibiotic resistance is a worldwide problem?	Do you think that antibiotic resistance is a problem in your hospital?	Tell us your perceptions for each of the following statements regarding their relevance as contributing factors to the development or spread of antimicrobial resistance:	a. Use of antibiotics for self-limited non bacterial infections (e.g viral menigitis )	Use of antibiotics with a broader-than-necessary spectrum	Use of antibiotics for longer than standard duration	a. Use of antibiotics for shorter than standard duration	e. Poor hand hygiene	a. Poor infection control practices by healthcare professionals	a. Wrong practices in management of invasive devices	Poor environmental cleaning practices	How do you see the presence of an infection control team in your hospital	.Do your patients likely suffer from Hospital Acquired Infections ?	. Do you think that your antibiotic prescriptions contribute to the problem of antibiotic resistance?	. Do you think that your colleagues’ prescriptions contribute to the problem of antibiotic resistance?	Do you expect that antibiotic resistance will be a greater clinical problem for your patients in the future?	Do you expect that new antibiotics will be developed in the next 10 years will keep up with the problem of resistance?	. In the last month, have you personally used or consulted local guidelines for therapy of infections when considering an antibiotic for a patient?	. In the last month, have you personally used or consulted international guidelines for therapy of infections when considering an antibiotic for a patient?	. In the last month, have you personally consulted reports on local resistance data to select an antibiotic empiric therapy for a patient?	Considering your daily clinical activities at the moment, how confident do you feel in the following scenarios when prescribing an antibiotic?	a. Making an accurate diagnosis of infection	a. Deciding not to prescribe an antibiotic if you are not sure about your diagnosis	a. Choosing the correct antibiotic	a. Choosing the correct dose and interval of administration	Choosing between intravenous and oral administration	Interpreting microbiological results	g. Planning the duration of the antibiotic treatment	In the last 12 months, have you received formal training in antibiotic prescribing?	Would you like to receive more training in antibiotic prescribing in your hospital?	. Please evaluate, in your opinion, the helpfulness of the following measures to improve antibiotic prescribing at the moment:	a. Advice from a senior ICU doctor	b. Advice from an infectious disease specialist	c. Advice from a microbiologist	d. Advice from a clinical pharmacist	Implementation of persuasive ASPs	f. Implementation of restrictive ASPs	a. Availability of locally developed guidelines for therapy of infections	h. Availability of systematic reports about resistance data
D1	1	1	1	3	1	1	2	1	2	1	2	1		1	1	1	1	1	1	1	1	1	2	2	1	1	3	4	1	4		2	3	2	3	1	1	2	2	1		3	2	1	2	1	4	1	1
D2	1	1	1	3	2	2	2	3	1	1	1	2		2	2	1	1	1	1	1	1	1	2	2	2	2	2	1	1	4									2	1		1	1	2	1	1	1	1	2
D3	1	1	1	3	2	4	2	1	1	1	1	2		2	2	3	3	1	2	1	1	1	2	2	2	2	3	1	1	1		2	2	2	2	1	2	2	2	1		2	1	1	1	1	1	2	2
D4	1	2	1	3	1	1	5	1	1	2	1	3		3	4	4	4	4	4	4	4	1	2	1	2	1	2	1	1	1		2	3	2	1	2	2	2	2	1		1	3	3	1	2	2	3	2
D5	1	1	1	5	2	3	2	1	1	2	2	2		2	2	4	1	1	1	1	1	1	2	2	2	1	1	4	4	4		2	3	1	1	1	1	1	2	1
D6	1	2	1	2	1	1	2	1	1	1	1	3		3	4	4	4	1	1	1	1	4	1	2	2	2	1	4	1	1		1	1	1	1	1	1	1	1	1		1	1	1	1	3	3	2	2
D7	1	2	1	3	1	2	2	1	1	2	2	1		1	2	1	1	1	1	1	2	1	1	3	3	1	3	1	4	1		2	2	2	1	1	2	2	2	1		1	1	1	1	2	2	2	2
D8	1	1	1	2	2	4	2	2	1	1	1	1		1	1	3	2	3	2	2	2	2	1	2	2	1	1	1	1	2		1	3	2	1	1	2	3	1	1		1	1	1	2	2	2	2	2
D9	2	2	1	1	4	4	1	1	1	1	1	1		1	1	1	1	1	1	1	1	1	1	2	2	1	3	3	1	4		1	1	2	1	2	2	2	2	1		1	1	2	1	2	2	1	1
D10	2	2	1	1	5	4	1	3	1	1	1	1		1	1	1	1	1	1	1	1	1	1	2	2	1	3	3	1	4		1	1	2	1	2	2	2	2	1		1	1	1	1	2	2	1	1
D11	2	2	1	1	4	4	1	2	2	2	1	1		1	1	3	4	1	1	1	1	2	1	2	2	2	3	1	1	1		3	3	2	2	1	1	1	1	1		1	1	1	1	3	3	1	1
D12	2	1	2	1	2	3	1	1	1	1	2	1		2	1	2	1	1	1	2	1	1	2	3	3	2	2	1	1	2		2	2	2	2	1	2	2	1	1		1	1	1	1	2	2	1	1
D13	2	2	1	1	3	4	1	1	1	1	2	2		2	1	3	4	1	1	1		1	3	1	3	3	2	1	1	1		1	2	1	1	1	1	1	1	1		1	1	1	1	1	1	1	1
D14	2	1	1	1	1	3	2	2	2	1	1	2		2	2	2	3	1	2	2	3	2	2	2	2	1	2	1	1	1		2	2	3	3	3	2	3	2	1		2	2	3	3	3	3	3	3
D15	2	1	1	1	1	2	2	2	1	1	1	1		1	1	3	1	1	1	1	2	2	1	1	2	1	2	3	3	3		3	1	2	3	1	1	1	1	2		1	1	1	1	2	2	1	2
D16	2	1	1	2	2	2	4	2	2	2	2	2		3	3	3	3	2	1	1	1	1	2	3	3	2	3	4	1	4		2	2	2	2	2	2	2	2	1		2	2	2	1	2	2	1	1
D17	2	2	1	1	1	2	1	3	1	3	1	1		1	1	1	1	1	1	2	1	1	2	1	1	1	2	1	1	3		2	2	3	3	2	2	2	2	1		1	1	1	1	2	2	1	1
D18	2	2	1	1	1	4	1	2	1	1	1	1		1	1	3	4	1	1	1	1	2	1	2	2	1	3	1	1	1		3	3	2	2	1	1	1	1	1		1	1	1	1	3	3	1	1
D19	2	2	3	1	3	3	1	1	1	1	2	2		1	1	1	1	1	1	1	1	1	3	2	3	2	2	1	1	1		1	1	1	1	1	1	1	1	1		1	1	1	1	1	1	1	1
D20	2	1	1	3	2	2	4	1	2	3	1	2		2	1	2	2	3	2	1	2	1	2	3	2	1	2	4	1	4		1	1	2	3	2	2	3	2	1		1	1	1	1	2	2	2	1
D21	2	1	1	1	2	2	2	1	1	1	2	1		1	2	1	1	1	1	1	1	1	1	1	1	1	2	1	1	1		1	2	1	1	1	1	1	1	1		1	1	1	1	2	2	1	1
D22	3	1	1	3	5	2	2	1	1	1	1	1		1	2	2	2	1	1	1	2	1	2	2	2	2	3	2	1	1		2	3	2	2	2	2	3	2	1		2	2	3	2	3	3	1	1
D23	3	1	1	3	2	2	2	2	1	2	1	1		1	1	4	4	4	4	4	4	1	1	2	2	1	2	1	1	1		1	1	1	2	1	2	2	2	1		1	2	2	2	2	2	3	3
D24	3	1	1	4	5	4	2	3	1	2	1	2		3	4	3	3	1	1	1	1	2	3	2	4	1	3	1	2	1		1	2	3	1	1	1	1	1	1		1	1	1	1	2	1	3	2
D25	3	2	1	3	5	2	2	1	1	1	2	2		1	2	2	3	1	2	1	2	1	2	2	2	1	2	2	1	2		2	3	2	2	3	2	3	2	1		2	2	2	1	3	3	1	1
D26	3	1	1	3	2	2	2	2	1	2	1	2		1	2	2	2	2	2	2	1	2	1	3	2	2	3	1	1	3		1	2	2	2	2	2	2	2	1		1	1	1	1	1	1	1	1
D27	3	1	1	5	2	2	2	1	1	1	1	1		4	1	4	4	3	3	1	3	1	2	2	2	1	2	3	1	4		1	1	2	2	2	1	2	2	1		1	1	1	1	2	2	1	1
D28	3	1	1	2	1	3	4	2	2	1	1	2		2	1	1	1	2	2	1	1	3	3	2	1	1	2	1	1	1		2	2	2	2	3	3	3	2	2		2	2	1	2	1	1	2	2
D29	3	1	2	1	2	4	2	3	3	1	1	1		4	3	3	1	2	1	3	1	1	1	2	1	1	1	1	1	3		3	2	2	2	3	1	2	2	1		3	1	1	2	1	2	1	1
D30	4	1	1	3	1	1	4	1	1	1	1	1		1	1	1	1	1	2	1	1	1	1	1	1	1	1	3	1	3		2	2	2	3	2	3	3	3	1		1	1	1	1	1	1	1	1
D31	4	2	1900-01-01	3	2	1	2	1	1	1	1	1		1	1	1	1	1	1	1	1	2	2	2	1	1	1	1	1	1		1	1	1	4	3	1	1	1	1		1	1	1	1	1	2	1	2
D32	4	1	1	1	1	1	1	1	1	1	1	1		1	1	1	1	1	1	1	1	1	1	1	1	1	1	1	1	1		1	2	3	2	2	3	2	1	1		1	1	1	1	1	1	1	1
D33	4	1	1	3	1	2	3	1	1	1	2	1		1	1	2	1	1	2	1	1	1	1	1	1	1	1	1	1	1		1	1	2	2	2	2	1	1	1		1	2	1	2	2	1	2	2
D34	4	2	1	2	1	2	2	1	1	1	2	2		1	1	1	2	2	1	1	1	2	2	2	2	1	1	1	1	1		1	1	1	1	2	2	1	1	1		1	1	1	1	1	1	1	1
D35	4	1	2	1	2	1	5	1	1	1	2	1		1	2	2	2	1	1	2	2	2	2	2	2	2	2	1	1	1		1	3	3	3	2	2	2	1	1		2	2	1	1	2	1	2	1
D36	4	1	2	2	2	2	2	1	1	1	1	1		1	2	2	1	1	1	1	2	2	2	2	1	2	1	1	1	1		2	1	1	1	2	1	1	1	1		2	2	1	1	1	2	2	2
D37	4	2	2	1	4	1	2	2	1	1	1	1		1	2	1	1	1	2	2	2	2	2	2	1	1	1	1	1	1		1	2	2	3	3	2	2	1	1		1	1	1	1	2	2	2	2
D38	4	1	1	2	2	4	1	1	1	1	1	1		1	1	1	1	1	1	1	1	1	1	1	1	1	2	1	1	1		1	2	2	2	1	2	2	1	1		1	1	2	1	2	1	1	1
D39	4	2	2	3	1	2	5	2	2	2	2	2		2	2	2	2	2	2	2	2	2	1	2	2	2	2	3	1	3		1	2	1	2	2	2	3	2	3		2	2	2	2	2	2	2	1
D40	4	1	1	1	1	3	2	1	1	2	1	2		1	2	1	2	1	2	2	2	1	2	2	2	1	1	3	3	3		2	2	1	2	1	2	1	2	1		1	2	1	2	2	2	2	1
D41	4	1	1	2	2	2	2	2	2	1	1	1		4	3	2	3	2	2	2	1	2	1	2	2	1	1	2	1	1		3	3	2	2	2	1	2	3	1		2	2	1	1	2	1	1	1
D42	5	1	3	2	4	4	2	1	1	1	1	2		4	3	4	1	1	1	1	1	2	2	3	1	3	2	3	3	2		1	2	1	1	3	1	1	2	1		4	4	4	4	2	2	2	3
D43	5	1	1	2	2	3	1	1	1	1	1	2		1	1	1	1	1	1	1	1	3	3	2	1	3	1	1	1	1		1	3	1	1	1	1	1	3	3		2	2	2	2	2	2	2	2
D44	5	1	2	2	2	3	2	1	1	1	1	2		4	4	4	4	1	1	1	1	2	3	2	3	2	2	1	1	1		2	3	1	1	1	1	2	2	1		1	1	2	1	1	1	1	1
D45	5	1	2	2	2	2	2	1	1	1	1	2		4	4	4	4	1	1	1	1	4	1	2	3	2	2	1	1	1		2	3	1	1	1	1	2	2	1		1	1	2	1	1	1	1	1
D46	5	2	1	1	2	3	1	3	2	2	1	2		2	2	4	1	1	1	1	2	3	3	1	2	2	1	3	1	4		2	4	2	1	1	2	2	2	2		1	2	2	2	3	3	3	2
D47	5	1	2	2	2	3	3	1	1	1	1	1		2	2	3	3	2	3	1	2	2	2	1	2	1	2	3	2	2		1	1	2	2	3	1	2	2	1		2	2	2	2	2	2	3	3
D48	5	1	1	2	1	2	2	2	1	1	1	2		1	3	4	1	1	3	2	2	3	2	3	3	1	2	1	1	2		2	4	2	2	3	2	2	2	1		2	2	2	2	2	2	1	1
D49	5	1	1	2	3	4	3	1	1	1	1	1		3	1	1	2	1	2	3	3	2	1	3	2	1	3	1	1	2		2	1	2	1	1	2	1	1	1		1	1	1	1	2	1	1	1
D50	5	1	3	2	1	4	2	1	1	1	1	2		4	3	4	4	1	1	1	1	2	2	2	2	3	2	3	3	2		1	2	2	1	3	1	1	2	1		4	4	2	2	2	2	2	3
D51	5	1	1	3	2	4	2	1	3	1	1	2		4	4	3	3	1	1	1	1	3	2	2	2	1	1	3	3	2		1	2	2	1	3	1	1	2	1		4	4	4	4	2	2	2	3
D52	5	1	1	2	2	4	1	1	1	1	2	1		1	1	1	1	1	1	1	1	3	2	3	3	1	3	1	1	1		1	3	1	1	1	1	1	3	3		2	2	2	2	2	2	2	2
D53	5	1	1	2	3	4	2	1	1	1	1	1		1	1	3	1	2	2	2	1	2	2	2	1	2	1	1	1	1		2	1	1	2	1	2	3	1	1		1	1	2	1	2	2	1	2
D54	2	2	1	1	5	4	1	3	3	3	1	1		3	2	2	1	1	1	1	1	1	2	2	2	1	3	1	1	2		1	1	1	1	1	1	1	2	1		1	1	1	1	2	2	1	1
D55	2	1	1	1	4	4	1	1	2	2	1	1		1	1	1	1	1	1	1	1	1	1	2	2	1	2	4	4	4		1	3	1	1	1	1	2	2	1		1	1	1	2	2	2	1	1
D56	2	1	1	1	1	3	1	1	1	1	1	1		2	4	2	1	3	2	3	4	1	1	1	2	3	1	1	2	1		2	1	3	1	3	2	1	1	2		1	2	1	3	1	2	1	2
D57	2	2	2	1	3	2	1	2	1	1	1	1		2	2	3	3	1	1	1	2	1	3	2	2	1	4	1	3	1		3	3	2	1	1	2	2	2	2		1	1	2	2	2	3	2	3
D58	6	1	1	2	1	4	2	1	1	1	1	2										1	1	1	1	1	1	1	1	1									1	1
D59	6	1	1	2	4	4	2	1	1	3	1	1										1	1	2	1	1	3	1	1	3									2	1
D60	6	1	1	2	2	2	2	1	1	1	2	2										1	2	2	2	2	2	1	1	1									1	1
D61	6	1	1	2	2	2	1	1	1	1	1	2										1	2	1	2	2	2	1	1	2									2	1
D62	6	1	2	2	2	4	2	1	1	2	1	2										1	1	2	2	1	2	1	1	2									2	1
D63	6	2	1	3	2	2	2	2	1	2	1	1										1	2	2	3	2	2	1	1	1									2	2
D64	6	1	2	2	2	3	2	1	2	1	1	2		1	2	2	2	1	1	1	1	2	2	3	3	2	3	1	2	2		2	1	2	1	2	2	2	2	2		2	1	1	1	2	2	2	2
D65	6	1	2	2	2	3	2	1	2	1	1	2		1	2	2	2	1	1	1	1	2	2	3	3	2	3	1	2	2		2	1	2	1	2	2	2	2	2		2	1	1	1	2	2	2	2
D66	6	1	2	2	2	3	2	1	1	2	1	2		2	2	2	2	2	2	2	2	1	2	1	1	1	1	1	1	1		1	1	1	1	1	1	1	1	1		1	1	1	1	1	1	1	1
D67	6	1	2	2	2	3	2	1	2	1	1	1										2	2	3	2	1	2	4	4	4									2	1
D68	6	1	1	2	2	3	2	1	3	1	2	2										1	1	2	2	2	2	1	2	2									2	1
D69	6	1	1	2	2	4	2	1	1	1	1	2										1	2	2	2	1	1	1	1	2									1	1
D70	6	1	1	2	2	2	2	1	1	1	1	1		1	2	1	2	1	1	1	1	2	2	2	2	1	2	1	1	1		2	3	2	2	3	2	3	2	1		1	2	2	1	3	3	3	2
D71	6	2	2	3	1	1	2	2	2	2	2	2		1	2	2	1	1	1	1	1	1	1	1	1	1	2	4	4	4		2	1	2	1	2	1	2	2	1		2	1	1	2	1	1	1	1
D72	6	1	2	4	3	4	2	1	1	1	2	2		2	1	3	2	3	2	2	3	1	1	1	2	1	2	1	1	1		2	2	1	1	1	1	1	1	1		2	1	2	2	1	2	1	1
D73	6	1	2	3	1	1	2	1	2	2	1	1		1	2	2	2	1	1	1	1	1	1	2	2	1	2	4	1	4		2	2	2	2	2	2	2	2	1		1	1	1	1	1	1	1	1
D74	6	1	2	4	3	4	1	1	1	1	1	2		1	1	1	1	1	1	1	1	1	2	3	2	2	2	1	1	1		1	2	1	1	1	2	1	1	1		1	1	1	1	1	1	1	1
D75	6	1	2	4	3	4	1	1	1	1	1	2		1	1	1	1	1	1	1	1	1	2	3	2	2	2	1	1	1		1	2	1	1	1	2	1	1	1		1	1	1	1	1	1	1	1
D76	6	1	1	2	1	2	1	2	1	1	1	1		1	1	2	1	2	1	1	2	1	2	2	2	1	2	1	1	2		2	2	2	1	1	1	2	2	1		2	1	2	2	3	3	2	2
D77	7	1	2	1	2	2	2	1	1	1	1	1		1	1	1	3	3	1	1	1	1	1	2	1	1	2	2	1	2		2	3	2	2	2	2	2	2	1		1	1	1	1	3	1	1	1
D78	7	1	1	1	1	4	2	3	3	3	1	2		2	3	4	4	1	1	1	1	1	2	3	3	2	2	3	2	1		2	3	2	2	2	2	2	3	1		2	2	2	2	2	2	2	2
D79	7	1	3	1	2	3	2	1	1	1	1	1		2	1	1	3	1	1	1	1	1	2	3	2	2	3	1	1	1		1	3	1	1	1	1	1	1	1		1	1	1	1	1	1	1	1
D80	7	1	1	1	3	4	2	1	1	1	1	1		3	2	1	1	2	1	1	3	1	1	2	2	1	3	2	2	2		2	2	2	1	1	2	2	2	1		2	1	1	1	2	2	1	1
D81	7	2	1	1	1	3	2	3	2	2	1	1		1	3	2	1	1	1	1	1	1	1	2	2	1	2	4	1	4		2	2	2	2	1	2	2	1	1		1	1	1	1	1	4	1	1
D82	7	1	1	1	5	3	2	2	2	2	1	1		2	2	1	2	1	1	1	1	1	2	1	3	1	3	3	1	3		2	2	1	1	2	1	1	2	1		1	3	2	2	2	4	1	1
D83	7	1	1	1	1	1	2	2	1	2	1	1		2	2	1	1	3	2	3	3	1	2	2	2	1	3	1	3	4		1	3	1	1	1	1	3	2	1		1	1	1	1	2	4	1	1
D84	7	1	1	1	2	3	4	1	1	1	1	1		3	3	4	2	2	2	3	1	1	2	2	1	1	3	1	1	2		2	1	2	1	3	3	2	2	1		2	2	1	1	3	2	4	2
D85	7	1	1	1	5	4	2	1	1	1	2	2		4	3	4	4	1	3	2	2	4	1	1	1	2	2	1	1	2		2	2	1	2	1	2	1	2	2		2	2	1	2	2	3	1	2
D86	7	1	1	1	1	4	2	1	1	1	1	1		1	2	3	1	2	2	1	1	2	1	1	1	1	2	2	1	2		2	3	2	2	2	2	2	2	1		1	1	2	2	2	4	1	1
D87	7	1	1	1	1	2	4	1	1	1	2	2		4	3	2	3	2	2	3	2	1	2	2	2	2	2	1	1	2		2	3	2	2	2	3	2	1	1		2	2	3	2	2	3	2	2
D88	7	1	1	1	1	3	2	3	2	2	1	1		1	3	3	2	3	1	2	1	2	1	1	1	1	2	2	1	2		2	3	2	3	2	1	2	2	1		2	1	1	1	2	2	2	2
D89	7	2	1	1	4	4	2	1	1	1	1	1		1	2	2	1	3	2	3	3	1	1	2	2	1	2	1	1	1		1	3	2	1	1	1	2	2	1		1	1	2	2	2	4	2	2
D90	7	1	1	1	4	4	1	2	1	2	2	1		1	1	1	1	1	1	1	1	1	1	2	2	1	2	1	1	1		2	2	2	2	2	2	2	2	1		2	1	1	2	3	1	2	2
D91	7	2	1	1	2	4	2	1	1	1	1	1		4	3	4	4	4	4	4	4	1	1	2	1	1	3	2	1	2		1	2	2	2	2	2	2	2	1		2	1	1	1	1	1	1	2
D92	7	1	1	2	1	1	2	2	2	2	2	2		4	4	4	4	1	1	1	1	2	2	2	2	1	2	2	1	2		1	3	3	3	4	2	2	2	1		2	3	1	1	3	3	1	1
[truncated: 6 more columns]
